# Supplementary material for: Genomics-Based Exploration of Virulence Determinants and Host-Specific Adaptations of Pseudomonas syringae Strains Isolated from Grasses
Source: Pathogens. 2014 Jan 28;3(1):121–48. doi: 10.3390/pathogens3010121 (PMC4235733; doi:10.3390/pathogens3010121)
Supplement: Supplementary File 1 — Supplementary Materials (ZIP, 656 KB) [file pathogens-03-00121-s001.zip]

Archive with 5 entries (4 files):
- pathogens-45676-supplementary final/
- pathogens-45676-supplementary final/Figure S1.tif
- pathogens-45676-supplementary final/Table S1.xlsx
- pathogens-45676-supplementary final/Table S2.xlsx
- pathogens-45676-supplementary final/Table S3.xlsx
