# Supplementary material for: Genomics-Based Exploration of Virulence Determinants and Host-Specific Adaptations of Pseudomonas syringae Strains Isolated from Grasses
Source: Pathogens. 2014 Jan 28;3(1):121–48. doi: 10.3390/pathogens3010121 (PMC4235733; doi:10.3390/pathogens3010121)
Supplement: Supplementary File 1 — Supplementary Materials (ZIP, 656 KB) [file pathogens-03-00121-s001.zip › pathogens-45676-supplementary final/Table S1.xlsx]

## Sheet: Sheet1
	Table S1. Strains used in the study
	Strain	Abbreviation	Accession number	Phylogenetic clade	Isolated from	Assembly quality
	Pseudomonas syringae BRIP34876	BRIP34876	AMXK00000000	II	Barley	148 contigs
	Pseudomonas syringae BRIP34881	BRIP34881	AMXL00000000	II	Barley	157 contigs
	Pseudomonas syringae BRIP39023	BRIP39023	AMZX00000000	II	Barley	71 contigs
	Pseudomonas syringae pv. syringae SM	Psy SM	APWT00000000	II	Wheat	26 contigs
	Pseudomonas syringae pv. syringae B64	Psy B64	ANZF00000000	II	Wheat	42 contigs
	Pseudomonas syringae pv. japonica M301072	Pja	AEAH00000000	II	Barley	4661 contigs
	Pseudomonas syringae pv. panici LMG2367	Ppa	ALAC00000000	II	Proso millet	148 contigs
	Pseudomonas syringae pv. atrofaciens DSM50255	Paf	AWUI00000000	II	Wheat	669 contigs
	Pseudomonas syringae pv. oryzae 1_6	Por	ABZR00000000	IV	Rice	2855 contigs
	Pseudomonas syringae pv. syringae B728a	Psy B728a	CP000075	II	Snap bean	Complete
	Pseudomonas syringae pv. phaseolicola 1448A	Pph	CP000058-CP000060	III	French bean	Complete
	Pseudomonas syringae pv. tomato DC3000	Pto DC3000	AE016853-AE016855	I	Tomato	Complete
	Pseudomonas syringae pv. aceris M302273	Pac	AEAO00000000	II	Maple tree	1179 contigs
	Pseudomonas syringae pv. actinidae M302091	Pan	AEAL00000000	II	Kiwi	941 contigs
	Pseudomonas syringae pv. aesculi 0893_23	Pae	AEAD00000000	III	Horse chestnut	915 contigs
	Pseudomonas syringae pv. avellanae ISPaVe013	Pav	AKCJ00000000	II	Hazelnut tree	317 contigs
	Pseudomonas syringae pv. glycinea B076	Pgy B076	AEGG00000000	III	Soy bean	104 contigs
	Pseudomonas syringae pv. glycinea race4	Pgy race4	AEGH00000000	III	Soy bean	108 contigs
	Pseudomonas syringae pv. lachrymans M301315	Pla	AEAF00000000	III	Cucumber	798 contigs
	Pseudomonas syringae pv. syringae FF5	Psy FF5	ACXZ00000000	II	Ornamental pear	4578 contigs
	Pseudomonas syringae pv. tabaci ATCC11528	Pta	ACHU00000000	III	Tabacco	1405 contigs
	Pseudomonas cannabina pv. alisalensis PSa866	Pcal PSa866	2512564081 1	-	Arugula	777 scaffolds
	Pseudomonas cannabina pv. alisalensis PSa1_3	Pcal PSa1_3	2512564082 1	-	Arugula	489 scaffolds
	Pseudomonas cannabina pv. alisalensis BS91	Pcal BS91	2516653056 1	-	Broccoli raab	381 scaffolds
	Pseudomonas cannabina pv. alisalensis T3C	Pcal T3C	2516653057 1	-	Brassica sp.	464 scaffolds
	Pseudomonas cannabina pv. alisalensis ES4326	Pcal ES4326	2508501065 1	-	Radish	305 scaffolds
	Pseudomonas fluorescens BRIP34879	BRIP34879	AMZW00000000	-	Barley	261 contigs
	1 Taxon ID from IMG/ER
