# Supplementary material for: Genomics-Based Exploration of Virulence Determinants and Host-Specific Adaptations of Pseudomonas syringae Strains Isolated from Grasses
Source: Pathogens. 2014 Jan 28;3(1):121–48. doi: 10.3390/pathogens3010121 (PMC4235733; doi:10.3390/pathogens3010121)
Supplement: Supplementary File 1 — Supplementary Materials (ZIP, 656 KB) [file pathogens-03-00121-s001.zip › pathogens-45676-supplementary final/Table S2.xlsx]

## Sheet: Sheet1
Table S2. The list of genes unique to Poaceae-pathogenic strains, which are shared by at least four of these strains. Pseudogenes and truncated sequences were removed.
Genomic region	Number of sharing strains	Por	BRIP34876	BRIP34881	BRIP39023	Pja	Pss SM	Pss B64	Ppa	Paf	Annotation
-	9	POR16_08522	A979_17084	A987_11803	A988_21522	PSYJA_23048	PssSM_0729	PssB64_00740	panici_0209	Paf_04653	Homoserine/lysine/threonine efflux protein, LysE/YggA/RhtB family
-	8	POR16_24495	A979_02354	A987_22511		PSYJA_21892	PssSM_1579	PssB64_04311	panici_0101	Paf_02975	Putative methyltransferase
1	7		A979_17099	A987_11818		PSYJA_23028	PssSM_0726	PssB64_00736	panici_0205	Paf_04649	LysR family transcriptional regulator
1	7		A979_17094	A987_11813		PSYJA_23038	PssSM_0727	PssB64_00738	panici_0207	Paf_04651	LuxR family transcriptional regulator
2	7		A979_25708	A987_21427		PSYJA_30243	PssSM_1565	PssB64_04325	panici_2604	Paf_02690	Cytochrome b561
2	7		A979_25713	A987_21432		PSYJA_30238	PssSM_1566	PssB64_04324	panici_2605	Paf_02691	Catalase-like heme-binding protein, SrpA-like
2	7		A979_25718	A987_21437		PSYJA_30228	PssSM_1567	PssB64_04323	panici_2606	Paf_02692	Small multidrug resistance protein
2	7		A979_25723	A987_21442		PSYJA_30223	PssSM_1568	PssB64_04322	panici_2607	Paf_02693	TetR family transcriptional regulator
-	7		A979_09292	A987_14075	A988_11879	PSYJA_33905		PssB64_01231	panici_3427	Paf_04766	P-type conjugative transfer protein TrbJ
-	7		A979_11455	A987_00551	A988_24839	PSYJA_09430		PssB64_04074	panici_4678	Paf_04598	Hypothetical protein
-	6		A979_15783	A987_08188			PssSM_4408	PssB64_01566	panici_4366	Paf_00513	BRO domain protein
-	6		A979_09257	A987_14040		PSYJA_15447	PssSM_4759		panici_3421	Paf_01587	Hypothetical protein
3	5	POR16_24530	A979_25270	A987_11299		PSYJA_05024	PssSM_1545				CinA-like protein
-	5		A979_15773	A987_08178		PSYJA_01869	PssSM_4406			Paf_00511	Hypothetical protein
-	5		A979_01559	A987_13020	A988_03558			PssB64_01649		Paf_04714	Type III restriction-modifcation system, restriction/helicase subunit
-	5		A979_03641	A987_18740		PSYJA_14037			panici_0940	Paf_00813	Helicase domain-containing protein
3?	4		A979_25200	A987_11229		PSYJA_04944	PssSM_1533				ATP-dependent protease, ClpP-like proteolytic subunit
3?	4		A979_25205	A987_11234		PSYJA_04949	PssSM_1534				Multi-sensor hybrid histidine kinase
3?	4		A979_25215	A987_11244		PSYJA_04964	PssSM_1535				Putative general stress protein
3	4		A979_25220	A987_11249		PSYJA_30626	PssSM_1536				Putative glutathione-dependent formaldehyde dehydrogenase
3	4		A979_25225	A987_11254		PSYJA_30621	PssSM_1537				SRPBCC domain protein
3	4		A979_25230	A987_11259		PSYJA_04974	PssSM_1538				Hypothetical protein
3	4		A979_25235	A987_11264		PSYJA_04979	PssSM_1539				Chemotaxis-specific methylesterase CheB
3	4		A979_25260	A987_11289		PSYJA_05014	PssSM_1544				Diiron-containing four-helix-bundle protein, ferritin-like superfamily
4	4		A979_25643	A987_25720		PSYJA_30273	PssSM_1557				Major facilitator superfamily (MFS) transporter
4	4		A979_25633	A987_25710		PSYJA_30263	PssSM_1559				Hypothetical protein
4	4		A979_25623	A987_25700		PSYJA_30258	PssSM_1561				Hypothetical protein
-	4					PSYJA_23033		PssB64_00737	panici_0206	Paf_04650	Hypothetical protein
-	4		A979_21706	A987_17912				PssB64_01648		Paf_04715	HNH nuclease-like protein
-	4		A979_18920	A987_14937				PssB64_02047		Paf_02637	Putative (periplasmic) lipoprotein
-	4					PSYJA_06949		PssB64_02347	panici_3903	Paf_01509	T5orf172-domain protein
-	4					PSYJA_06954		PssB64_02348	panici_3904	Paf_01508	Hypothetical protein
-	4					PSYJA_08378		PssB64_03147	panici_1063	Paf_05136	GNAT family acetyltransferase
-	4	POR16_19328						PssB64_03594	panici_4958	Paf_00434	Hypothetical protein
-	4				A988_18472	PSYJA_03969		PssB64_04482		Paf_01070	Hypothetical protein
-	4		A979_10409	A987_24017		PSYJA_10376				Paf_03671	Hypothetical protein
-	4		A979_19180	A987_15207	A988_25715				panici_0695		Hypothetical protein
