# Supplementary material for: Genomics-Based Exploration of Virulence Determinants and Host-Specific Adaptations of Pseudomonas syringae Strains Isolated from Grasses
Source: Pathogens. 2014 Jan 28;3(1):121–48. doi: 10.3390/pathogens3010121 (PMC4235733; doi:10.3390/pathogens3010121)
Supplement: Supplementary File 1 — Supplementary Materials (ZIP, 656 KB) [file pathogens-03-00121-s001.zip › pathogens-45676-supplementary final/Table S3.xlsx]

## Sheet: Sheet1
	Table S3. (A) Integrative and conjugative elements (ICEs)
	Strain	Location	parA	xerC
	Por	Scaffold 00116 (DS997060)	POR16_24428	POR16_23816
	Pja	Scaffold 22 (GL384859), Scaffold 40 (GL384877)	PSYJA_23018	PSYJA_291711
	BRIP34876	Scaffold 58 (KB316489), Scaffold 26 (KB316457)	A979_17109	A979_25355
	BRIP34881	Scaffold 6 (KB316536), Scaffold 33 (KB316563)	A987_11828	A987_22798
	BRIP39023	Scaffold 1 (KB316288), Scaffold 16 (KB316303)	A988_00600	A988_21162
	Psy SM	Chromosome (CM001986)	PssSM_1527	PssSM_1415
	Ppa	Contig 62 (ALAC01000062), Contig 19 (ALAC01000019)	386-12462	16326-152022
	1 xerC gene appears to be truncated in Pja, thus the next gene is given
	2 Nucleotide coordinates are given for Ppa genes
	Table S3. (B) Plasmids
	Strain	Location
	Psy SM	pSM1 (CM001987)
	BRIP39023	Scaffold 24 (KB316311)
	Por	Scaffold 00110 (DS997054), Scaffold 00043 (DS996987)
	Ppa	Contig 38 (ALAC01000038)
